# Supplementary material for: Comparative analysis of Illumina, PacBio, and nanopore for 16S rRNA gene sequencing of rabbit’s gut microbiota
Source: Front Microbiomes. 2025 May 15;4:1587712. doi: 10.3389/frmbi.2025.1587712 (PMC12993484; doi:10.3389/frmbi.2025.1587712)
Supplement: Supplementary file 1 [file Table1.xlsx]

## Sheet: Illumina
Domain

## Sheet: PacBio
Domain

## Sheet: ONT
Domain
